# Supplementary material for: Fruit Carbohydrates and Their Impact on the Glycemic Index: A Study of Key Determinants
Source: Foods. 2025 Feb 14;14(4):646. doi: 10.3390/foods14040646 (PMC11854304; doi:10.3390/foods14040646)
Supplement: Supplementary file 1 [file foods-14-00646-s001.zip]

Archive with 1 entries (1 files):
- foods-3433522-supplementary.pdf
